# Supplementary material for: Short-Term Cumulative Exposure to Ambient Traffic-Related Black Carbon and Blood Pressure: MMDA Traffic Enforcers’ Health Study
Source: Int J Environ Res Public Health. 2021 Nov 18;18(22):12122. doi: 10.3390/ijerph182212122 (PMC8619089; doi:10.3390/ijerph182212122)
Supplement: Supplementary file 1 [file ijerph-18-12122-s001.zip]

Archive with 1 entries (1 files):
- ijerph-1420194-supplementary.pdf
